# Supplementary material for: The bZIP Transcription Factor HapX Is Post-Translationally Regulated to Control Iron Homeostasis in Aspergillus fumigatus
Source: Int J Mol Sci. 2021 Jul 20;22(14):7739. doi: 10.3390/ijms22147739 (PMC8307855; doi:10.3390/ijms22147739)
Supplement: Supplementary file 1 [file ijms-22-07739-s001.zip]

Archive with 1 entries (1 files):
- ijms-1308239-supplementary.pdf
